# Supplementary material for: Effects of Continuous Postoperative Pericardial FLUshing with Investigational Device on Postoperative Re-Explorations for Bleeding (FLUID)—Randomized Clinical Trial
Source: J Clin Med. 2026 Mar 11;15(6):2151. doi: 10.3390/jcm15062151 (PMC13026474; doi:10.3390/jcm15062151)
Supplement: Supplementary file 1 [file jcm-15-02151-s001.zip]

Archive with 5 entries (4 files):
- jcm-4113872-supplementary/
- jcm-4113872-supplementary/Figure S1 - Investigational Device.png
- jcm-4113872-supplementary/Research protocol - FLUID study - 04012026.pdf
- jcm-4113872-supplementary/Statistical Analysis Plan - FLUID study - 04012026.pdf
- jcm-4113872-supplementary/Supplementary Tables S1 and S2 - proofread - MAMolenaar - 10032026.pdf
